# Supplementary material for: Development of a Chimeric Porcine Reproductive and Respiratory Syndrome Virus (PRRSV)-2 Vaccine Candidate Expressing Hypo-Glycosylated Glycoprotein-5 Ectodomain of Korean Lineage-1 Strain
Source: Vet Sci. 2022 Mar 29;9(4):165. doi: 10.3390/vetsci9040165 (PMC9028511; doi:10.3390/vetsci9040165)
Supplement: Supplementary file 1 [file vetsci-09-00165-s001.zip]

Archive with 1 entries (1 files):
- vetsci-1630112-supplementary.pdf
